# Supplementary material for: Polymorphism in Mitochondrial Group I Introns among Cryptococcus neoformans and Cryptococcus gattii Genotypes and Its Association with Drug Susceptibility
Source: Front Microbiol. 2018 Feb 6;9:86. doi: 10.3389/fmicb.2018.00086 (PMC5808193; doi:10.3389/fmicb.2018.00086)
Supplement: Supplementary file 5 [file DataSheet1.FASTA]

>AY560612.1__VNI
GACTCACGTCGTATTGA-------------------------------------------
------------------------------------------------------------
------------------------------------------------------------
------------------------------------------------------------
--------------------------------ACCCAACTCACGTACCTTTTTAATCTGC
GAACAGCAGAACCCTTCCCAGCTAATGCACCGGGAGGATAAGATGAGTCGAC--------
------------------------------------------------------------
------------------------------------------------------------
------------------------------------------------------------
------------------------------------------------------------
------------------------------------------------------------
------------------------------------------------------------
------------------------------------------------------------
------------------------------------------------------------
------------------------------------------------------------
------------------------------------------------------------
------------------------------------------------------------
------------------------------------------------------------
------------------------------------------------------------
------------------------------------------------------------
------------------------------------------------------------
------------------------------------------------------------
------------------------------------------------------------
------------------------------------------------------------
ATCGAGGTGGCAAACAGCGCCGACAATATGAACTCTCGTGCGCTATAACCCTGTT-----
------------------------------------------------------------
------------------------------------------------------------
------------------------------------------------------------
------------------------------------------------------------
------------------------------------------------------------
------------------------------------------------------------
------------------------------------------------------------
------------------------------------------------------------
------------------------------------------------------------
------------------------------------------------------------
------------------------------------------------------------
------------------------------------------------------------
------------------------------------------------------------
------------------------------------------------------------
------------------------------------------------------------
------------------------------------------------------------
------------------------------------------------------------
------------------------------------------------------------
------------------------------------------------------------
--------------------------ATCCCTAGCG------------------------
------------------------------------------------------------
------------------------------------------------------------
------------------------------------------------------------
------------------------------------------------------------
------------------------------------------------------------
------------------------------------------------------------
------------------------------------------------------------
------------------------------------------------------------
------------------------------------------------------------
------------------------------------------------------------
------------------------------------------------------------
------------------------------------------------------------
------------------------------------------------------------
------------------------------------------------------------
------------------------------------------------------------
------------------------------------------------------------
------------------------------------------------------------
--------------------------------------------TAACTTTTATCTCTTG
AGCGCTAGCCTATCCATATAG
>BT12_VNI
GACTCACGTCGTATTGA-------------------------------------------
------------------------------------------------------------
------------------------------------------------------------
------------------------------------------------------------
--------------------------------ACCCAACTCACGTACCTTTTTAATCTGC
GAACAGCAGAACCCTTCCCAGCTAATGCACCGGGAGGATAAGATGAGTCGACCATTATTA
ATCTATATTAAGGGGATT-A--ATATAGTGTAAATTTTTAATATCACATCACTAGTTACC
CAGCGAATTAGACTATGTCATCAATTACTTCTTTGGTAGCTTGTACATCATACTTGGGAT
AAGATTATCCTTAAGGATCTCATGGAGCTTATTAGCATCCTTACCACTAAACTGAATCAC
AAAGTACTTATGCTTATGAGGTACAACCTTAGTGTTGAATCCAAACTTAATGTTTAGTTC
ATTACTAATGATATTATTTTCCTCAAGAGTAAACCCCTGAGTGTGTAGAATCATAATACG
CCCGTCTAGACTACCATCACACATGATCCAATACGCGAGCCCTACATCAGTAAGATGATT
GAGAATCAGTCCTTCGAGAATAACCTTCTTCCCATCAACGAAAAGAAGTTCCCAGAGTAC
TGAAAAAGTAGGATGAGAGAAGGTCTTAAACCAATAACTCTTAATTTGCCCGATATTAAC
TCCGCGAAGATGTAGACGTGTTCCAGGAACGAGCATAAAGCAATATTCTGAAAATAGCTT
GAATACATGGAATAGAAAATCCTTTTGGATAGCACCTTGCTCAAACTTAATAATAGCTTC
CCGACTTACTCGGTACATGGTTGCATCTCCAAGGACCATACCCAGAGCTACTTGGAACAG
AAAATTACTCATCATTGGCAGACTATTC-------------------TTATAATCCTGCC
AGTACTTAGAATTCAGATGATGTCCATCCCGAGTATTCTTAATGT---------------
--------------TATTGTTATTCATTTTTATTTCGTTATAGTATTATCAGAGGTACTC
AATACTACTAATTGTAGTAGAGTCTATATGTAT-TTATTGCTAAAAACAATAAATGTACT
TTTTAGTAATTGTCAGGCGCTCTTGGAAGGATTATTGTTAGTATTACTCACCTTCTAGTC
GTTGAACCTTTTCAGTCTTATTAA-TACTCGACTGAACTTGGCTGCAAATTGTCTCAGTT
TCCTAAGAGTTTCTTGCAATTCACCTGATTTAT--GTCTCGACTAAACTCA-AATATGTA
ATCGAGGTGGCAAACAGCGCCGACAATATGAACTCTCGTGCGCTATAACCCTGTT-----
------------------------------------------------------------
------------------------------------------------------------
------------------------------------------------------------
------------------------------------------------------------
------------------------------------------------------------
------------------------------------------------------------
------------------------------------------------------------
------------------------------------------------------------
------------------------------------------------------------
------------------------------------------------------------
------------------------------------------------------------
------------------------------------------------------------
------------------------------------------------------------
------------------------------------------------------------
------------------------------------------------------------
------------------------------------------------------------
------------------------------------------------------------
------------------------------------------------------------
------------------------------------------------------------
--------------------------ATCCCTAGCG------------------------
------------------------------------------------------------
------------------------------------------------------------
------------------------------------------------------------
------------------------------------------------------------
------------------------------------------------------------
------------------------------------------------------------
------------------------------------------------------------
------------------------------------------------------------
------------------------------------------------------------
------------------------------------------------------------
------------------------------------------------------------
------------------------------------------------------------
------------------------------------------------------------
------------------------------------------------------------
------------------------------------------------------------
------------------------------------------------------------
------------------------------------------------------------
--------------------------------------------TAACTTTTATCTCTTG
AGCGCTAGCCTATCCATATAG
>CN216_VNI
GACTCACGTCGTATTGA-------------------------------------------
------------------------------------------------------------
------------------------------------------------------------
------------------------------------------------------------
--------------------------------ACCCAACTCACGTACCTTTTTAATCTGC
GAACAGCAGAACCCTTCCCAGCTAATGCACCGGGAGGATAAGATGAGTCGACCATTATTA
ATCTATATTAAGGGGATT-A--ATATAGTGTAAATTTTTAATATCACATCACTAGTTACC
CAGCGAATTAGACTATGTCATCAATTACTTCTTTGGTAGCTTGTACATCATACTTGGGAT
AAGATTATCCTTAAGGATCTCATGGAGCTTATTAGCTTCCTTACCACTAAACTGAATCAC
AAAGTACTTATGCTTATGAGGTACAACCTTAGTGTTGAATCCAAACTAAATGTTTAGTTC
ATTACTAATGATATTATTTTCCTCAAGAGTAAACCCCTGAGTGTGTAGAATCATAATACG
CCCGTCTAGACTACCATCACACATGATCCAATACGCGAGCCCTACATCAGTAAGATGATT
GAGAATCAGTCCTTCGAGAATAACCTTCTTCCCATCAACGAAAAGAAGTTCCCAGAGTAC
TGAAAAAGTAGGATGAGAGAAGGTCTTAAACCAATAACTCTTAATTTGCCCGATATTAAC
TCCGCGAAGATGTAGACGTGTTCCAGGAACGAGCATAAAGCAATATTCTGAAAATAGCTT
GAATACATGGAATAGAAAATCCTTTTGGATAGCACCTTGCTCAAACTTAATAATAGCTTC
CCGACTTACTCGGTACATGGTTGCATCTCCAAGGACCATACCCAGAGCTACTTGGAACAG
AAAATTACTCATCATTGGCAGACTATTC-------------------TTATAATCCTGCC
AGTACTTAGAATTCAGATGATGTCCATCCCGAGTATTCTTAATGT---------------
--------------TATTGTTATTCATTTTTATTTCGTTATAGTATTATCAGAGGTACTC
AATACTACTAATTGTAGTAGAGTCTATATGTAT-TTATTGCTAAAAACAATAAATGTACT
TTTTAGTAATTGTCAGGCGCTCTTGGAAGGATTATTGTTAGTATTACTCACCTTCTAGTC
GTTGAACCTTTTCAGTCTTATTAA-TACTCGACTGAACTTGGCTGCAAATTGTCTCAGTT
TCCTAAGAGTTTCTTGCAATTCACCTGATTTAT--GTCTCGACTAAACTCA-AATATGTA
ATCGAGGTGGCAAACAGCGCCGACAATATGAACTCTCGTGCGCTATAACCCTGTT-----
------------------------------------------------------------
------------------------------------------------------------
------------------------------------------------------------
------------------------------------------------------------
------------------------------------------------------------
------------------------------------------------------------
------------------------------------------------------------
------------------------------------------------------------
------------------------------------------------------------
------------------------------------------------------------
------------------------------------------------------------
------------------------------------------------------------
------------------------------------------------------------
------------------------------------------------------------
------------------------------------------------------------
------------------------------------------------------------
------------------------------------------------------------
------------------------------------------------------------
------------------------------------------------------------
--------------------------ATCCCTAGCG------------------------
------------------------------------------------------------
------------------------------------------------------------
------------------------------------------------------------
------------------------------------------------------------
------------------------------------------------------------
------------------------------------------------------------
------------------------------------------------------------
------------------------------------------------------------
------------------------------------------------------------
------------------------------------------------------------
------------------------------------------------------------
------------------------------------------------------------
------------------------------------------------------------
------------------------------------------------------------
------------------------------------------------------------
------------------------------------------------------------
------------------------------------------------------------
--------------------------------------------TAACTTTTATCTCTTG
AGCGCTAGCCTATCCATATAG
>HGT16_VNI
GACTCACGTCGTATTGA-------------------------------------------
------------------------------------------------------------
------------------------------------------------------------
------------------------------------------------------------
--------------------------------ACCCAACTCACGTACCTTTTTAATCTGC
GAACAGCAGAACCCTTCCCAGCTAATGCACCGGGAGGATAAGATGAGTCGACCATTATTA
ATCTATATTAAGGGGATT-A--ATATAGTGTAAATTTTTAATATCACATCACTAGTTACC
CAGCGAATTAGACTATGTCATCAATTACTTCTTTGGTAGCTTGTACATCATACTTGGGAT
AAGATTATCCTTAAGGATCTCATGGAGCTTATTAGCATCCTTACCACTAAACTGAATCAC
AAAGTACTTATGCTTATGAGGTACAACCTTAGTGTTGAATCCAAACTTAATGTTTAGTTC
ATTACTAATGATATTATTTTCCTCAAGAGTAAACCCCTGAGTGTGTAGAATCATAATACG
CCCGTCTAGACTACCATCACACATGATCCAATACGCGAGCCCTACATCAGTAAGATGATT
GAGAATCAGTCCTTCGAGAATAACCTTCTTCCCATCAACGAAAAGAAGTTCCCAGAGTAC
TGAAAAAGTAGGATGAGAGAAGGTCTTAAACCAATAACTCTTAATTTGCCCGATATTAAC
TCCGCGAAGATGTAGACGTGTTCCAGGAACGAGCATAAAGCAATATTCTGAAAATAGCTT
GAATACATGGAATAGAAAATCCTTTTGGATAGCACCTTGCTCAAACTTAATAATAGCTTC
CCGACTTACTCGGTACATGGTTGCATCTCCAAGGACCATACCCAGAGCTACTTGGAACAG
AAAATTACTCATCATTGGCAGACTATTC-------------------TTATAATCCTGCC
AGTACTTAGAATTCAGATGATGTCCATCCCGAGTATTCTTAATGT---------------
--------------TATTGTTATTCATTTTTATTTCGTTATAGTATTATCAGAGGTACTC
AATACTACTAATTGTAGTAGAGTCTATATGTAT-TTATTGCTAAAAACAATAAATGTACT
TTTTAGTAATTGTCAGGCGCTCTTGGAAGGATTATTGTTAGTATTACTCACCTTCTAGTC
GTTGAACCTTTTCAGTCTTATTAA-TACTCGACTGAACTTGGCTGCAAATTGTCTCAGTT
TCCTAAGAGTTTCTTGCAATTCACCTGATTTAT--GTCTCGACTAAACTCA-AATATGTA
ATCGAGGTGGCAAACAGCGCCGACAATATGAACTCTCGTGCGCTATAACCCTGTT-----
------------------------------------------------------------
------------------------------------------------------------
------------------------------------------------------------
------------------------------------------------------------
------------------------------------------------------------
------------------------------------------------------------
------------------------------------------------------------
------------------------------------------------------------
------------------------------------------------------------
------------------------------------------------------------
------------------------------------------------------------
------------------------------------------------------------
------------------------------------------------------------
------------------------------------------------------------
------------------------------------------------------------
------------------------------------------------------------
------------------------------------------------------------
------------------------------------------------------------
------------------------------------------------------------
--------------------------ATCCCTAGCG------------------------
------------------------------------------------------------
------------------------------------------------------------
------------------------------------------------------------
------------------------------------------------------------
------------------------------------------------------------
------------------------------------------------------------
------------------------------------------------------------
------------------------------------------------------------
------------------------------------------------------------
------------------------------------------------------------
------------------------------------------------------------
------------------------------------------------------------
------------------------------------------------------------
------------------------------------------------------------
------------------------------------------------------------
------------------------------------------------------------
------------------------------------------------------------
--------------------------------------------TAACTTTTATCTCTTG
AGCGCTAGCCTATCCATATAG
>UFRN1_VNI
GACTCACGTCGTATTGA-------------------------------------------
------------------------------------------------------------
------------------------------------------------------------
------------------------------------------------------------
--------------------------------ACCCAACTCACGTACCTTTTTAATCTGC
GAACAGCAGAACCCTTCCCAGCTAATGCACCGGGAGGATAAGATGAGTCGACCATTATTA
ATCTATATTAAGGGGATT-A--ATATAGTGTAAATTTTTAATATCACATCACTAGTTACC
CAGCGAATTAGACTATGTCATCAATTACTTCTTTGGTAGCTTGTACATCATACTTGGGAT
AAGATTATCCTTAAGGATCTCATGGAGCTTATTAGCATCCTTACCACTAAACTGAATCAC
AAAGTACTTATGCTTATGAGGTACAACCTTAGTGTTGAATCCAAACTTAATGTTTAGTTC
ATTACTAATGATATTATTTTCCTCAAGAGTAAACCCCTGAGTGTGTAGAATCATAATACG
CCCGTCTAGACTACCATCACACATGATCCAATACGCGAGCCCTACATCAGTAAGATGATT
GAGAATCAGTCCTTCGAGAATAACCTTCTTCCCATCAACGAAAAGAAGTTCCCAGAGTAC
TGAAAAAGTAGGATGAGAGAAGGTCTTAAACCAATAACTCTTAATTTGCCCGATATTAAC
TCCGCGAAGATGTAGACGTGTTCCAGGAACGAGCATAAAGCAATATTCTGAAAATAGCTT
GAATACATGGAATAGAAAATCCTTTTGGATAGCACCTTGCTCAAACTTAATAATAGCTTC
CCGACTTACTCGGTACATGGTTGCATCTCCAAGGACCATACCCAGAGCTACTTGGAACAG
AAAATTACTCATCATTGGCAGACTATTC-------------------TTATAATCCTGCC
AGTACTTAGAATTCAGATGATGTCCATCCCGAGTATTCTTAATGT---------------
--------------TATTGTTATTCATTTTTATTTCGTTATAGTATTATCAGAGGTACTC
AATACTACTAATTGTAGTAGAGTCTATATGTAT-TTATTGCTAAAAACAATAAATGTACT
TTTTAGTAATTGTCAGGCGCTCTTGGAAGGATTATTGTTAGTATTACTCACCTTCTAGTC
GTTGAACCTTTTCAGTCTTATTAA-TACTCGACTGAACTTGGCTGCAAATTGTCTCAGTT
TCCTAAGAGTTTCTTGCAATTCACCTGATTTAT--GTCTCGACTAAACTCA-AATATGTA
ATCGAGGTGGCAAACAGCGCCGACAATATGAACTCTCGTGCGCTATAACCCTGTT-----
------------------------------------------------------------
------------------------------------------------------------
------------------------------------------------------------
------------------------------------------------------------
------------------------------------------------------------
------------------------------------------------------------
------------------------------------------------------------
------------------------------------------------------------
------------------------------------------------------------
------------------------------------------------------------
------------------------------------------------------------
------------------------------------------------------------
------------------------------------------------------------
------------------------------------------------------------
------------------------------------------------------------
------------------------------------------------------------
------------------------------------------------------------
------------------------------------------------------------
------------------------------------------------------------
--------------------------ATCCCTAGCG------------------------
------------------------------------------------------------
------------------------------------------------------------
------------------------------------------------------------
------------------------------------------------------------
------------------------------------------------------------
------------------------------------------------------------
------------------------------------------------------------
------------------------------------------------------------
------------------------------------------------------------
------------------------------------------------------------
------------------------------------------------------------
------------------------------------------------------------
------------------------------------------------------------
------------------------------------------------------------
------------------------------------------------------------
------------------------------------------------------------
------------------------------------------------------------
--------------------------------------------TAACTTTTATCTCTTG
AGCGCTAGCCTATCCATATAG
>LCR2002368_VNI
GACTCACGTCGTATTGA-------------------------------------------
------------------------------------------------------------
------------------------------------------------------------
------------------------------------------------------------
--------------------------------ACCCAACTCACGTACCTTTTTAATCTGC
GAACAGCAGAACCCTTCCCAGCTAATGCACCGGGAGGATAAGATGAGTCGACCATTATTA
ATCTATATTAAGGGGATT-A--ATATAGTGTAAATTTTTAATATCACATCACTAGTTACC
CAGCGAATTAGACTATGTCATCAATTACTTCTTTGGTAGCTTGTACATCATACTTGGGAT
AAGATTATCCTTAAGGATCTCATGGAGCTTATTAGCATCCTTACCACTAAACTGAATCAC
AAAGTACTTATGCTTATGAGGTACAACCTTAGTGTTGAATCCAAACTTAATGTTTAGTTC
ATTACTAATGATATTATTTTCCTCAAGAGTAAACCCCTGAGTGTGTAGAATCATAATACG
CCCGTCTAGACTACCATCACACATGATCCAATACGCGAGCCCTACATCAGTAAGATGATT
GAGAATCAGTCCTTCGAGAATAACCTTCTTCCCATCAACGAAAAGAAGTTCCCAGAGTAC
TGAAAAAGTAGGATGAGAGAAGGTCTTAAACCAATAACTCTTAATTTGCCCGATATTAAC
TCCGCGAAGATGTAGACGTGTTCCAGGAACGAGCATAAAGCAATATTCTGAAAATAGCTT
GAATACATGGAATAGAAAATCCTTTTGGATAGCACCTTGCTCAAACTTAATAATAGCTTC
CCGACTTACTCGGTACATGGTTGCATCTCCAAGGACCATACCCAGAGCTACTTGGAACAG
AAAATTACTCATCATTGGCAGACTATTC-------------------TTATAATCCTGCC
AGTACTTAGAATTCAGATGATGTCCATCCCGAGTATTCTTAATGT---------------
--------------TATTGTTATTCATTTTTATTTCGTTATAGTATTATCAGAGGTACTC
AATACTACTAATTGTAGTAGAGTCTATATGTAT-TTATTGCTAAAAACAATAAATGTACT
TTTTAGTAATTGTCAGGCGCTCTTGGAAGGATTATTGTTAGTATTACTCACCTTCTAGTC
GTTGAACCTTTTCAGTCTTATTAA-TACTCGACTGAACTTGGCTGCAAATTGTCTCAGTT
TCCTAAGAGTTTCTTGCAATTCACCTGATTTAT--GTCTCGACTAAACTCA-AATATGTA
ATCGAGGTGGCAAACAGCGCCGACAATATGAACTCTCGTGCGCTATAACCCTGTT-----
------------------------------------------------------------
------------------------------------------------------------
------------------------------------------------------------
------------------------------------------------------------
------------------------------------------------------------
------------------------------------------------------------
------------------------------------------------------------
------------------------------------------------------------
------------------------------------------------------------
------------------------------------------------------------
------------------------------------------------------------
------------------------------------------------------------
------------------------------------------------------------
------------------------------------------------------------
------------------------------------------------------------
------------------------------------------------------------
------------------------------------------------------------
------------------------------------------------------------
------------------------------------------------------------
--------------------------ATCCCTAGCG------------------------
------------------------------------------------------------
------------------------------------------------------------
------------------------------------------------------------
------------------------------------------------------------
------------------------------------------------------------
------------------------------------------------------------
------------------------------------------------------------
------------------------------------------------------------
------------------------------------------------------------
------------------------------------------------------------
------------------------------------------------------------
------------------------------------------------------------
------------------------------------------------------------
------------------------------------------------------------
------------------------------------------------------------
------------------------------------------------------------
------------------------------------------------------------
--------------------------------------------TAACTTTTATCTCTTG
AGCGCTAGCCTATCCATATAG
>FC5_VNII
GACTCACGTCGTATTGA-------------------------------------------
------------------------------------------------------------
------------------------------------------------------------
------------------------------------------------------------
--------------------------------ACCCAACTCACGTACCTTTTTAATCTGC
GAACAGCAGAACCCTTCCCAGCTAATGCACCGGGAGGATAAGATGAGTCGAC--------
------------------------------------------------------------
------------------------------------------------------------
------------------------------------------------------------
------------------------------------------------------------
------------------------------------------------------------
------------------------------------------------------------
------------------------------------------------------------
------------------------------------------------------------
------------------------------------------------------------
------------------------------------------------------------
------------------------------------------------------------
------------------------------------------------------------
------------------------------------------------------------
------------------------------------------------------------
------------------------------------------------------------
------------------------------------------------------------
------------------------------------------------------------
------------------------------------------------------------
ATCGAGGTGGCAAACAGCGCCGACAATATGAACTCTCGTGCGCTATAACCCTGTT-----
------------------------------------------------------------
------------------------------------------------------------
------------------------------------------------------------
------------------------------------------------------------
------------------------------------------------------------
------------------------------------------------------------
------------------------------------------------------------
------------------------------------------------------------
------------------------------------------------------------
------------------------------------------------------------
------------------------------------------------------------
------------------------------------------------------------
------------------------------------------------------------
------------------------------------------------------------
------------------------------------------------------------
------------------------------------------------------------
------------------------------------------------------------
------------------------------------------------------------
------------------------------------------------------------
--------------------------ATCCCTAGCGTCAGGTGTTAAAGAATTTATTAGA
TTCTTTGCTATATATTTCTATTATAGATTGGACTATATCATCATGATAGTTTTTATCATG
TAGTTCGTGTAGTCTCTGAGGATCCTACTGATATAATTAATTATATTTTGGTTTCCTGCT
GATTGCCCATTGTAATATCTGAGAGATTTTCACTTTAAAGAAATTAACCTTTATTAGTAC
TACTCAGCTTTAGGGGTTTCCAGCATATAGAACTATGCACTTGGCCTATTCACATAGACC
AGGGTCACGCTATATATTATATTATTTTATGATTAAAAAAGGGAGTATTGTAAAAACTGT
TGTTATTGATAGTGTGTCGATTCTTAATAGCACGTCCAATTCGATGTCGGGAAATACCAG
TATCTGCCGCACACTCATCAATAGATTGATATTGACCAATAAGTGTGTTATCAGCGGAAT
ACATATATACTGGCTTCTTTGAAGTACTATTAGTACTCATTAGATTACGCGATTCTTCTG
TGTGAACCGCTCCTGCACGATGTGAAGGCTTTCCCTTCTTGGACTCACTAATCTTCTTCC
GAGCTTCTAGAGACATCTTATGTCCGGCATTAGAGCCAGCTACCTTGAGAATATTATATT
CAGGATTAATAGTATCAATGAAATGTTGTTCACGTGACATTAGTAGATTACGCTTATCAA
CATTGTTTAGACCATCAATATCTACAATTTCCATAATTTCAAGAGTAAAAGATTGCCATC
CATACTTAATGATAGCACTATAAATAATACTATCACCTCGACCTAGTTCTGTATTTAGGC
GATTATTATTAAAATATTCGAGAAGACGGCGACATAGATCTCCACTAGAACCGATGTAAC
ACTTACCATTAGTGTTACAAGTAAACATATAAATACCTGCCT--------AATAGGTTTG
CGATATTATTTAGACTTCCAATATGATTTGAAAGTAGATATACATTGTTGTTGTTATTCA
TATTTTTTTCTTTATTTTTAATTTTAATTTTCTTTTCCTACCTGATTTTAATCTTTAATT
TT-------GATGAATTAATCTAATATAATATATTTTTAATTCATAACTTTTATCTCTTG
AGCGCTAGCCTATCCATATAG
>HGT2_VNII
GACTCACGTCGTATTGA-------------------------------------------
------------------------------------------------------------
------------------------------------------------------------
------------------------------------------------------------
--------------------------------ACCCAACTCACGTACCTTTTTAATCTGC
GAACAGCAGAACCCTTCCCAGCTAATGCACCGGGAGGATAAGATGAGTCGAC--------
------------------------------------------------------------
------------------------------------------------------------
------------------------------------------------------------
------------------------------------------------------------
------------------------------------------------------------
------------------------------------------------------------
------------------------------------------------------------
------------------------------------------------------------
------------------------------------------------------------
------------------------------------------------------------
------------------------------------------------------------
------------------------------------------------------------
------------------------------------------------------------
------------------------------------------------------------
------------------------------------------------------------
------------------------------------------------------------
------------------------------------------------------------
------------------------------------------------------------
ATCGAGGTGGCAAACAGCGCCGACAATATGAACTCTCGTGCGCTATAACCCTGTT-----
------------------------------------------------------------
------------------------------------------------------------
------------------------------------------------------------
------------------------------------------------------------
------------------------------------------------------------
------------------------------------------------------------
------------------------------------------------------------
------------------------------------------------------------
------------------------------------------------------------
------------------------------------------------------------
------------------------------------------------------------
------------------------------------------------------------
------------------------------------------------------------
------------------------------------------------------------
------------------------------------------------------------
------------------------------------------------------------
------------------------------------------------------------
------------------------------------------------------------
------------------------------------------------------------
--------------------------ATCCCTAGCGTCAGGTGTTAAAGAATTTATTAGA
TTCTTTGCTATATATTTCTATTATAGATTGGACTATATCATCATGATAGTTTTTATCATG
TAGTTCGTGTAGTCTCTGAGGATCCTACTGATATAATTAATTATATTTTGGTTTCCTGCT
GATTGCCCATTGTAATATCTGAGAGATTTTCACTTTAAAGAAATTAACCTTTATTAGTAC
TACTCAGCTTTAGGGGTTTCCAGCATATAGAACTATGCACTTGGCCTATTCACATAGACC
AGGGTCACGCTATATATTATATTATTTTATGATTAAAAAAGGGAGTATTGTAAAAACTGT
TGTTATTGATAGTGTGTCGATTCTTAATAGCACGTCCAATTCGATGTCGGGAAATACCAG
TATCTGCCGCACACTCATCAATAGATTGATATTGACCAATAAGTGTGTTATCAGCGGAAT
ACATATATACTGGCTTCTTTGAAGTACTATTAGTACTCATTAGATTACGCGATTCTTCTG
TGTGAACCGCTCCTGCACGATGTGAAGGCTTTCCCTTCTTGGACTCACTAATCTTCTTCC
GAGCTTCTAGAGACATCTTATGTCCGGCATTAGAGCCAGCTACCTTGAGAATATTATATT
CAGGATTAATAGTATCAATGAAATGTTGTTCACGTGACATTAGTAGATTACGCTTATCAA
CATTGTTTAGACCATCAATATCTACAATTTCCATAATTTCAAGAGTAAAAGATTGCCATC
CATACTTAATGATAGCACTATAAATAATACTATCACCTCGACCTAGTTCTGTATTTAGGC
GATTATTATTAAAATATTCGAGAAGACGGCGACATAGATCTCCACTAGAACCGATGTAAC
ACTTACCATTAGTGTTACAAGTAAACATATAAATACCTGCCT--------AATAGGTTTG
CGATATTATTTAGACTTCCAATATGATTTGAAAGTAGATATACATTGTTGTTGTTATTCA
TATTTTTTTCTTTATTTTTAATTTTAATTTTCTTTTCCTACCTGATTTTAATCTTTAATT
TT-------GATGAATTAATCTAATATAATATATTTTTAATTCATAACTTTTATCTCTTG
AGCGCTAGCCTATCCATATAG
>HGT4_VNII
GACTCACGTCGTATTGA-------------------------------------------
------------------------------------------------------------
------------------------------------------------------------
------------------------------------------------------------
--------------------------------ACCCAACTCACGTACCTTTTTAATCTGC
GAACAGCAGAACCCTTCCCAGCTAATGCACCGGGAGGATAAGATGAGTCGAC--------
------------------------------------------------------------
------------------------------------------------------------
------------------------------------------------------------
------------------------------------------------------------
------------------------------------------------------------
------------------------------------------------------------
------------------------------------------------------------
------------------------------------------------------------
------------------------------------------------------------
------------------------------------------------------------
------------------------------------------------------------
------------------------------------------------------------
------------------------------------------------------------
------------------------------------------------------------
------------------------------------------------------------
------------------------------------------------------------
------------------------------------------------------------
------------------------------------------------------------
ATCGAGGTGGCAAACAGCGCCGACAATATGAACTCTCGTGCGCTATAACCCTGTT-----
------------------------------------------------------------
------------------------------------------------------------
------------------------------------------------------------
------------------------------------------------------------
------------------------------------------------------------
------------------------------------------------------------
------------------------------------------------------------
------------------------------------------------------------
------------------------------------------------------------
------------------------------------------------------------
------------------------------------------------------------
------------------------------------------------------------
------------------------------------------------------------
------------------------------------------------------------
------------------------------------------------------------
------------------------------------------------------------
------------------------------------------------------------
------------------------------------------------------------
------------------------------------------------------------
--------------------------ATCCCTAGCGTCAGGTGTTAAAGAATTTATTAGA
TTCTTTGCTATATATTTCTATTATAGATTGGACTATATCATCATGATAGTTTTTATCATG
TAGTTCGTGTAGTCTCTGAGGATCCTACTGATATAATTAATTATATTTTGGTTTCCTGCT
GATTGCCCATTGTAATATCTGAGAGATTTTCACTTTAAAGAAATTAACCTTTATTAGTAC
TACTCAGCTTTAGGGGTTTCCAGCATATAGAACTATGCACTTGGCCTATTCACATAGACC
AGGGTCACGCTATATATTATATTATTTTATGATTAAAAAAGGGAGTATTGTAAAAACTGT
TGTTATTGATAGTGTGTCGATTCTTAATAGCACGTCCAATTCGATGTCGGGAAATACCAG
TATCTGCCGCACACTCATCAATAGATTGATATTGACCAATAAGTGTGTTATCAGCGGAAT
ACATATATACTGGCTTCTTTGAAGTACTATTAGTACTCATTAGATTACGCGATTCTTCTG
TGTGAACCGCTCCTGCACGATGTGAAGGCTTTCCCTTCTTGGACTCACTAATCTTCTTCC
GAGCTTCTAGAGACATCTTATGTCCGGCATTAGAGCCAGCTACCTTGAGAATATTATATT
CAGGATTAATAGTATCAATGAAATGTTGTTCACGTGACATTAGTAGATTACGCTTATCAA
CATTGTTTAGACCATCAATATCTACAATTTCCATAATTTCAAGAGTAAAAGATTGCCATC
CATACTTAATGATAGCACTATAAATAATACTATCACCTCGACCTAGTTCTGTATTTAGGC
GATTATTATTAAAATATTCGAGAAGACGGCGACATAGATCTCCACTAGAACCGATGTAAC
ACTTACCATTAGTGTTACAAGTAAACATATAAATACCTGCCT--------AATAGGTTTG
CGATATTATTTAGACTTCCAATATGATTTGAAAGTAGATATACATTGTTGTTGTTATTCA
TATTTTTTTCTTTATTTTTAATTTTAATTTTCTTTTCCTACCTGATTTTAATCTTTAATT
TT-------GATGAATTAATCTAATATAATATATTTTTAATTCATAACTTTTATCTCTTG
AGCGCTAGCCTATCCATATAG
>CFP56_VNII
GACTCACGTCGTATTGA-------------------------------------------
------------------------------------------------------------
------------------------------------------------------------
------------------------------------------------------------
--------------------------------ACCCAACTCACGTACCTTTTTAATCTGC
GAACAGCAGAACCCTTCCCAGCTAATGCACCGGGAGGATAAGATGAGTCGAC--------
------------------------------------------------------------
------------------------------------------------------------
------------------------------------------------------------
------------------------------------------------------------
------------------------------------------------------------
------------------------------------------------------------
------------------------------------------------------------
------------------------------------------------------------
------------------------------------------------------------
------------------------------------------------------------
------------------------------------------------------------
------------------------------------------------------------
------------------------------------------------------------
------------------------------------------------------------
------------------------------------------------------------
------------------------------------------------------------
------------------------------------------------------------
------------------------------------------------------------
ATCGAGGTGGCAAACAGCGCCGACAATATGAACTCTCGTGCGCTATAACCCTGTT-----
------------------------------------------------------------
------------------------------------------------------------
------------------------------------------------------------
------------------------------------------------------------
------------------------------------------------------------
------------------------------------------------------------
------------------------------------------------------------
------------------------------------------------------------
------------------------------------------------------------
------------------------------------------------------------
------------------------------------------------------------
------------------------------------------------------------
------------------------------------------------------------
------------------------------------------------------------
------------------------------------------------------------
------------------------------------------------------------
------------------------------------------------------------
------------------------------------------------------------
------------------------------------------------------------
--------------------------ATCCCTAGCGTCAGGTGTTAAAGAATTTATTAGA
TTCTTTGCTATATATTTCTATTATAGATTGGACTATATCATCATGATAGTTTTTATCATG
TAGTTCGTGTAGTCTCTGAGGATCCTACTGATATAATTAATTATATTTTGGTTTCCTGCT
GATTGCCCATTGTAATATCTGAGAGATTTTCACTTTAAAGAAATTAACCTTTATTAGTAC
TACTCAGCTTTAGGGGTTTCCAGCATATAGAACTATGCACTTGGCCTATTCACATAGACC
AGGGTCACGCTATATATTATATTATTTTATGATTAAAAAAGGGAGTATTGTAAAAACTGT
TGTTATTGATAGTGTGTCGATTCTTAATAGCACGTCCAATTCGATGTCGGGAAATACCAG
TATCTGCCGCACACTCATCAATAGATTGATATTGACCAATAAGTGTGTTATCAGCGGAAT
ACATATATACTGGCTTCTTTGAAGTACTATTAGTACTCATTAGATTACGCGATTCTTCTG
TGTGAACCGCTCCTGCACGATGTGAAGGCTTTCCCTTCTTGGACTCACTAATCTTCTTCC
GAGCTTCTAGAGACATCTTATGTCCGGCATTAGAGCCAGCTACCTTGAGAATATTATATT
CAGGATTAATAGTATCAATGAAATGTTGTTCACGTGACATTAGTAGATTACGCTTATCAA
CATTGTTTAGACCATCAATATCTACAATTTCCATAATTTCAAGAGTAAAAGATTGCCATC
CATACTTAATGATAGCACTATAAATAATACTATCACCTCGACCTAGTTCTGTATTTAGGC
GATTATTATTAAAATATTCGAGAAGACGGCGACATAGATCTCCACTAGAACCGATGTAAC
ACTTACCATTAGTGTTACAAGTAAACATATAAATACCTGCCT--------AATAGGTTTG
CGATATTATTTAGACTTCCAATATGATTTGAAAGTAGATATACATTGTTGTTGTTATTCA
TATTTTTTTCTTTATTTTTAATTTTAATTTTCTTTTCCTACCTGATTTTAATCTTTAATT
TT-------GATGAATTAATCTAATATAATATATTTTTAATTCATAACTTTTATCTCTTG
AGCGCTAGCCTATCCATATAG
>DQ479323.1_VNIII
NNNNNNNNNNNNNNNNN-------------------------------------------
------------------------------------------------------------
------------------------------------------------------------
------------------------------------------------------------
--------------------------------NNNNNNNNNNNNNNNNNNNNNNNNNNNN
NNNCAGCAGAACCCTTCCCAGCTAATACACCAGGAGGATAAGATGAGTCGACCATTATTA
ATCTATATTAA--------A--ATATAGTGTAATTTTTTAATATTACATCACTAGTTACC
CAGCAAATTAGACTATGTCATCAATTACT-------------------------------
-----------------------------------------------------------C
AAAGTACTT-TG------------AATCTTAGTATTGAAT--------------------
------------------------------------------------------------
------------------------------------------------------------
------------------------------------------------------------
------------------------------------------------------------
------------------------------------------------------------
------------------------------------------------------------
-------------TACATAGT-----------------------------------ATAG
AAAATTACTCATCATTG---------TC-------------------T------------
-----------------------------------------ATGT---------------
--------------TATTGTTATTCATATTTATTTCGTTATTGTATTATCAGAAATATTA
AATACTACA---------------TATGTGTAT-TTAATGCTAAAAACAATAAATGTACT
TTTTAGTAATTGTCAGGCGCTCTTGGAAGGATTATTGTTAGTATAACTCACCTTCTAGTC
GTTGAACCTTTTCAGTCGTATTAA-TACTCGACTGAACTTGGCTGCAAATTGTCTTAGTT
TCCTAAGAGTTTCTTGCAATTCACCTGATTTATTAGCCTCGACTAAACTCA-AAAA--TA
ATCGAGGTGGCAAACAGCGCCGACAATATGAACTCTCGTGCGCTATAACCCTGTTCAAAA
AATATTATTAGAAGCTTTTAAGACTTCTACTGCATATCACTATACAGTTTAGACTATGTC
ATCACTATCAACAATTACGGGGTGTAATTGAAGTAGTGCTAGGCGCTCGTGTCTGGATTA
TTGTTAGTATTACTCACCAGTTAGTCGTTGAACTTCTTCAAGTCATATATATATACTGAC
TTAAATTTAGCTGCAA-TTGTCTTATTAAAAGATTTCTTTGCATTTCACCCAGTTT----
----TTTATTCAGGAAGCTTATACATCATTGATGAATGCATGTGAGGACGAACTAGATTA
CGAAACTTA--------------AGGAATTACAATAAT-GGTTGATTGTTTCGATGCT--
------------------------------------------------------------
------------------------------------------------------------
------------------------------------------------------------
------------------------------------------------------------
----CAAAAGCAGGAATCT-----------------------------------------
----------------------------------------AATCAATAATAAGAT-----
------AAAGCATATTCCTTATTTCCCT-------------------------------A
GCATC----------------------------------------ACACAAAAAACAGTA
AAAGGTAGAT-------TAGTGCTGCCT--------------------------------
-------------GATTCT--------------ACAGCTTC-------------------
ACTAGTTCTTTAGAATTAGAATTTGTAAGAGTATTATTATTGATTTCGTTCT--------
--------------------------------------CATG------TGCTGTAGTGTT
ATAT---------TATTATACTGAAATGTTAAATAACAGTATCCCCATTTAGTCACTCTA
GGGACAAG-------------AGTTTATCCCTAGCGTCAGATGTTAAAGAATTTATTAGA
TTCTTTGCTATATATTTCTATTATAGATTGGACTATATCATCATGATAGTTTTTATCATG
TAGTTCGTGTAGTCTCTGAGGATCCTACTGATATAATTAATTATATTTTGGTTTCCTGCT
GATTGCCCATTGTAATATCTGAAAGATTTTCACTTTAAAGAAATTAATCTTTATTAGTAC
TACTCAGCTTTAGGGGTTTCCAGCATATAAAACTATGCACTTGGCCTATTCACATAGACC
AGGGTCACGCTATATATTATATTATTTTATGATTAAAAAGGGCAA------AAAAACTGT
TGTTATTGATAGTGTGTCGATTCTTAATCGCACGT-------GATGTCGGGAAATACCAG
TATCTG------------------------------------------------------
------ATACTGGCTTCTTTGAAGTACTATTAGTACTCATTAGATTACGCGATTCTTCTG
AATGAACCGTAC-------------AGGCTTTCCCTTCTTGGACTCACTAATCTTCTTCC
GAGCTTCTAGAGATATCTTATATCCGGCATTAGAGCCAGCTACCTTGAGAAT--------
---GATTAATAGTATCAATGAAATGTTGTTCACGTGACATTAGTAGATTACGCTTATCAA
CATT-------TCATCAATATCTACAATTTCCATAATTTCAAGAGTAAAAGATTGCCATC
-------AATGATAGCACTATA--------------CTCGGCCTAGTTCTGTATTTAGGC
GATTATTATTAAAATATTCAAGAAGACG-------AGATCTCCACTATAACCAATGTAAC
ACTTACCATTAATGTTATTAGTAAACATATAAATACCT---------------AGGTTTG
CGATATTATTTAGACTTCCAATATGATTTGAAAGTTGATATACATTGTTGTTGTTATTCA
TATTTTTTTTCTTAAT-TTATTTTTAATTTTCTTTTCCTACTT-ATTTTAATCTT-----
--TAATTTTGATGAATTAATCTAATATAATA-------AATTCATAACTTTTATCTCTTG
AGCGCTAGCCTATCCATATAG
>FC4_VNIII
GACTCACGTCGTATTGA-------------------------------------------
------------------------------------------------------------
------------------------------------------------------------
------------------------------------------------------------
--------------------------------ACCCAACTCACGTACCTTTTTAATCTGC
GAACAGCAGAACCCTTCCCAGCTAATACACCAGGAGGATAAGATGAGTCGACCATTATTA
ATCTATATTAA--------A--ATATAGTGTAATTTTTTAATATTACATCACTAGTTACC
CAGCAAATTAGACTATGTCATCAATTACT-------------------------------
-----------------------------------------------------------C
AAAGTACTT-TG------------AATCTTAGTATTGAAT--------------------
------------------------------------------------------------
------------------------------------------------------------
------------------------------------------------------------
------------------------------------------------------------
------------------------------------------------------------
------------------------------------------------------------
-------------TACATAGT-----------------------------------ATAG
AAAATTACTCATCATTG---------TC-------------------T------------
-----------------------------------------ATGT---------------
--------------TATTGTTATTCATATTTATTTCGTTATTGTATTATCAGAAATATTA
AATACTACA---------------TATGTGTAT-TTAATGCTAAAAACAATAAATGTACT
TTTTAGTAATTGTCAGGCGCTCTTGGAAGGATTATTGTTAGTATAACTCACCTTCTAGTC
GTTGAACCTTTTCAGTCGTATTAA-TACTCGACTGAACTTGGCTGCAAATTGTCTTAGTT
TCCTAAGAGTTTCTTGCAATTCACCTGATTTATTAGCCTCGACTAAACTCA-AAAA--TA
ATCGAGGTGGCAAACAGCGCCGACAATATGAACTCTCGTGCGCTATAACCCTGTTCAAAA
AATATTATTAGAAGCTTTTAAGACTTCTACTGCATATCACTATACAGTTTAGACTATGTC
ATCACTATCAACAATTACGGGGTGTAATTGAAGTAGTGCTAGGCGCTCGTGTCTGGATTA
TTGTTAGTATTACTCACCAGTTAGTCGTTGAACTTCTTCAAGTCATATATATATACTGAC
TTAAATTTAGCTGCAA-TTGTCTTATTAAAAGATTTCTTTGCATTTCACCCAGTTT----
----TTTATTCAGGAAGCTTATACATCATTGATGAATGCATGTGAGGACGAACTAGATTA
CGAAACTTA--------------AGGAATTACAATAAT-GGTTGATTGTTTCGATGCT--
------------------------------------------------------------
------------------------------------------------------------
------------------------------------------------------------
------------------------------------------------------------
----CAAAAGCAGGAATCT-----------------------------------------
----------------------------------------AATCAATAATAAGAT-----
------AAAGCATATTCCTTATTTCCCT-------------------------------A
GCATC----------------------------------------ACACAAAAAACAGTA
AAAGGTAGAT-------TAGTGCTGCCT--------------------------------
-------------GATTCT--------------ACAGCTTC-------------------
ACTAGTTCTTTAGAATTAGAATTTGTAAGAGTATTATTATTGATTTCGTTCT--------
--------------------------------------CATG------TGCTGTAGTGTT
ATAT---------TATTATACTGAAATGTTAAATAACAGTATCCCCATTTAGTCACTCTA
GGGACAAG-------------AGTTTATCCCTAGCGTCAGATGTTAAAGAATTTATTAGA
TTCTTTGCTATATATTTCTATTATAGATTGGACTATATCATCATGATAGTTTTTATCATG
TAGTTCGTGTAGTCTCTGAGGATCCTACTGATATAATTAATTATATTTTGGTTTCCTGCT
GATTGCCCATTGTAATATCTGAAAGATTTTCACTTTAAAGAAATTAATCTTTATTAGTAC
TACTCAGCTTTAGGGGTTTCCAGCATATAGAACTATGCACTTGGCCTATTCACATAGACC
AGGGTCACGCTATATATTATATTATTTTATGATTAAAAAGGGCAG------AAAAACTGT
TGTTATTGATAGTGTGTCGATTCTTAATCGCACGT-------GATGTCGGGAAATACCAG
TATCTG------------------------------------------------------
------ATACTGGCTTCTTTGAAGTACTATTAGTACTCATTAGATTACGCGATTCTTCTG
AATGAACCGTAC-------------AGGCTTTCCCTTCTTGGACTCACTAATCTTCTTCC
GAGCTTCTAGAGATATCTTATATCCGGCATTAGAGCCAGCTACCTTGAGAAT--------
---GATTAATAGTATCAATGAAATGTTGTTCACGTGACATTAGTAGATTACGCTTATCAA
CATT-------TCATCAATATCTACAATTTCCATAATTTCAAGAGTAAAAGATTGCCATC
-------AATGATAGCACTATA--------------CTCGGCCTAGTTCTGTATTTAGGC
GATTATTATTAAAATATTCAAGAAGACG-------AGATCTCCACTATAACCAATGTAAC
ACTTACCATTAATGTTATTAGTAAACATATAAATACCT---------------AGGTTTG
CGATATTATTTAGACTTCCAATATGATTTGAAAGTTGATATACATTGTTGTTGTTATTCA
TATTTTTTTTCTTAAT-TTATTTTTAATTTTCTTTTCCTACTT-ATTTTAATCTT-----
--TAATTTTGATGAATTAATCTAATATAATA-------AATTCATAACTTTTATCTCTTG
AGCGCTAGCCTATCCATATAG
>CFP57_VNIII(2)
GACTCACGTCGTATTGACATTTTATTTATTATTTACCACTGTTTAAAGCAGTAACAGTAA
CTCACGCTACTGATTAGACTATATCATCATTTGTATATATACAAATGCTGGATGCTCTTA
TTAGGATTATTACTTGCA-CAGTTCACCTATTAGTCGTTGAACGTTCTATTATCGTTAAA
GTGTGCTGATAATAGCTCCGCTGCATATTGACTGA---TTCTTTCAGTTGTCTATGCAAT
TCTTCCAGTTTTAGTTGGGCTCTAATACTT-TACCCAACTCACGTACCTTTTTAATCTGC
GAACAGCAGAACCCTTCCCAGCTAATACACCAGGAGGATAAGATGAGTCGACCATTATTA
ATCTATATTAA--------A--ATATAGTGTAATTTTTTAATATTACATCACTAGTTACC
CAGCAAATTAGACTATGTCATCAATTACT-------------------------------
-----------------------------------------------------------C
AAAGTACTT-TG------------AATCTTAGTATTGAAT--------------------
------------------------------------------------------------
------------------------------------------------------------
------------------------------------------------------------
------------------------------------------------------------
------------------------------------------------------------
------------------------------------------------------------
-------------TACATAGT-----------------------------------ATAG
AAAATTACTCATCATTG---------TC-------------------T------------
-----------------------------------------ATGT---------------
--------------TATTGTTATTCATATTTATTTCGTTATTGTATTATCAGAAATATTA
AATACTACA---------------TATGTGTAT-TTAATGCTAAAAACAATAAATGTACT
TTTTAGTAATTGTCAGGCGCTCTTGGAAGGATTATTGTTAGTATAACTCACCTTCTAGTC
GTTGAACCTTTTCAGTCGTATTAA-TACTCGACTGAACTTGGCTGCAAATTGTCTTAGTT
TCCTAAGAGTTTCTTGCAATTCACCTGATTTATTAGCCTCGACTAAACTCA-AAAA--TA
ATCGAGGTGGCAAACAGCGCCGACAATATGAACTCTCGTGCGCTATAACCCTGTTCAAAA
AATATTATTAGAAGCTTTTAAGACTTCTACTGCATATCACTATACAGTTTAGACTATGTC
ATCACTATCAACAATTACGGGGTGTAATTGAAGTAGTGCTAGGCGCTCGTGTCTGGATTA
TTGTTAGTATTACTCACCAGTTAGTCGTTGAACTTCTTCAAGTCATATATATATACTGAC
TTAAATTTAGCTGCAAATTGTCTTATTAAAAGATTTCTTTGCATTTCACCCAGTTT----
----TTTATTCAGGAAGCTTATACATCATTGATGAATGCATGTGAGGACGAACTANNNNN
NNNNNNNNNNNNNNNNNNNNNNNNNNNNNNNNNNNNNNNNNNNNNNNNNNNNNNNNNNNN
NNNNNNNNNNNNNNNNNNNNNNNNNNNNNNNNNNNNNNNNNNNNNNNNNNNNNNNNNNNN
NNNNNNNNNNNNNNNNNNNNNNNNNNNNNNNNNNNNNNNNNNNNNNNNNNNNNNNNNNNN
NNNNNNNNNNNNNNNNNNNNNNNNNNNNNNNNNNNNNNNNNNNNNNNNNNNNNNNNNNNN
NNNNNNNNNNNNNNNNNNNNNNNNNNNNNNNNNNNNNNNNNNNNNNNNNNNNNNNNNNNN
NNNNNNNNNNNNNNNNNNNNNNNNNNNNNNNNNNNNNNNNNNNNNNNNNNNNNNNNNNNN
NNNNNNNNNNNNNNNNNNNNNNNNNNNNNNNNNNNNNNNNNNNNNNNNNNNNNNNNNNNN
NNNNNNNNNNNNNNNNNNNNNNNNNNNNNNNNNNNNNNNNNNNNNNNNNNNNNNNNNNNN
NNNNNNNNNNNNNNNNNNNNNNNNNNNNNNNNNNNNNNNNNNNNNNNNNNNNNNNNNNNN
NNNNNNNNNNNNNNNNNNNNNNNNNNNNNNNNNNNNNNNNNNNNNNNNNNNNNNNNNNNN
NNNNNNNNNNNNNNNNNNNNNNNNNNNNNNNNNNNNNNNNNNNNNNNNNNNNNNNNNNNN
NNNNNNNNNNNNNNNNNNNNNNNNNNNNNNNNNNNNNNNNNNNNNNNNNNNNNNNNNNNN
NNNNNNNNNNNNNNNNNNNNNNNNNNNNNNNNNNNNNNNNNNNNNNNNNNNNNNNNNNNN
NNNNNNNNNNNNNNNNNNNNNNNNNNNNNNNNNNNNNNNNNNNNNNNNNNNNNNNNNNNN
NNNNNNNNNNNNNNNNNNNNNNNNNNNNNNNNNNNNNNNNNNNNNNNNNNNNNNNNNNNN
NNNNNNNNNNNNNNNNNNNNNNNNNNNNNNNNNNNNNNNNNNNNNNNNNNNNNNNNNNNN
NNNNNNNNNNNNNNNNNNNNNNNNNNNNNNNNNNNNNNNNNNNNNNNNNNNNNNNNNNNN
NNNNNNNNNNNNNNNNNNNNNNNNNNNNNNNNNNNNNNNNNNNNNNNNNNNNNNNNNNNN
NNNNNNNNNNNNNNNNNNNNNNNNNNNNNNNNNNNNNNNNNNNNNNNNNNNNNNNNNNNN
NNNNNNNNNNNNNNNNNNNNNNNNNNNNNNNNNNNNNNNNNNNNNNNNNNNNNNNACTGT
TGTTATTGATAGTGTGTCGATTCTTAATCGCACGT-------GATGTCGGGAAATACCAG
TATCTG------------------------------------------------------
------ATACTGGCTTCTTTGAAGTACTATTAGTACTCATTAGATTACGCGATTCTTCTG
AATGAACCGTAC-------------AGGCTTTCCCTTCTTGGACTCACTAATCTTCTTCC
GAGCTTCTAGAGATATCTTATATCCGGCATTAGAGCCAGCTACCTTGAGAAT--------
---GATTAATAGTATCAATGAAATGTTGTTCACGTGACATTAGTAGATTACGCTTATCAA
CATT-------TCATCAATATCTACAATTTCCATAATTTCAAGAGTAAAAGATTGCCATC
-------AATGATAGCACTATA--------------CTCGGCCTAGTTCTGTATTTAGGC
GATTATTATTAAAATATTCAAGAAGACG-------AGATCTCCACTATAACCAATGTAAC
ACTTACCATTAATGTTATTAGTAAACATATAAATACCT---------------AGGTTTG
CGATATTATTTAGACTTCCAATATGATTTGAAAGTTGATATACATTGTTGTTGTTATTCA
TATTTTTTTTCTTAAT-TTATTTTTAATTTTCTTTTCCTACTT-ATTTTAATCTT-----
--TAATTTTGATGAATTAATCTAATATAATA-------AATTCATAACTTTTATCTCTTG
AGCGCTAGCCTATCCATATAG
>CN117_VNIII
GACTCACGTCGTATTGACATTTTATTTATTATTTACCACTGTTTAAAGCAGTAACAGTAA
CTCACGCTACTGATTAGACTATATCATCATTTGTATATATACAAATGCTGGATGCTCTTA
TTAGGATTATTACTTGCA-CAGTTCACCTATTAGTCGTTGAACGTTCTATTATCGTTAAA
GTGTGCTGATAATAGCTCCGCTGCATATTGACTGA---TTCTTTCAGTTGTCTATGCAAT
TATTCCAGTTTTAGTTGGGCTCTAATACTT-TACCCAACTCACGTACCTTTTTAATCTGC
GAACAGCAGAACCCTTCCCAGCTAATACACCAGGAGGATAAGATGAGTCGACCATTATTA
ATCTATATTAA--------A--ATATAGTGTAATTTTTTAATATTACATCACTAGTTACC
CATCAAATTAGACTATGTCATCAATTACT-------------------------------
-----------------------------------------------------------C
AAAGTACTT-TG------------AATCTTAGTATTGAAT--------------------
------------------------------------------------------------
------------------------------------------------------------
------------------------------------------------------------
------------------------------------------------------------
------------------------------------------------------------
------------------------------------------------------------
-------------TACATAGT-----------------------------------ATAG
AAAATTACTCATCATTG---------TC-------------------T------------
-----------------------------------------ATGT---------------
--------------TATTGTCATTCATATTTATTTCGTTATTGTATTATCAGAAATATTC
AATACTACA---------------TATGTGTAT-TTAATGCTAAAAACAATAAATGTACT
TTTTAGTAATTGTCAGGCGCTCTTGGAAGGATTATTGTTAGTATAACTCACCTTCTAGTC
GTTGAACCTTTTCATTCGTATTAA-TACTCGACTGAACTTGGCTGCAAATTGTCTTAGAT
TCCTAATAGTTTCTTGCAATTCACCTGATTTATTATCCTCGACTAAACTCA-AAAA--TA
ATCGAGGTGGCAAACAGCGCCGACAATATGAACTCTCGTGCGCTATAACCCTGTTCAAAA
AATATTATTAGAAGCTTTTAAGACTTCTACTGCATATCACTATACAGTTTAGACTATGTC
ATCACTATCAACAATTACGGGGTGTAATTGAAGTAGTGCTAGGCGCTCGTGTCTGGATTA
TTGTTAGTATTACTCACCAGTTAGTCGTTGAACTTCTTCAAGCC--ATATATATACTGAC
TTAAATTTAGCTGCAAATTGTCTTATTAAAAGATTTCTTTGCATTTCACCCAGTTTTAAT
TAATTCTATTCAGGAAGCTTATACATCATTGATGAATGCATGTGAGGACGAACTAGATTA
CGAAACTTAGTATAGGAACTTGAAGGAATTACAATAATTGGTTGATTGTTTCGATGCTTA
ATCAGTCGAACTCGACAATTAAGATCAAACTTCTCATTCAGTTCTACAACTGCTTGACTC
ACTGCTTCTGCAGTAAATCCTTGTGTATTAATTTGCATCCCTCGTCCATGACCTGATCGG
TAATCAGTTTGCCCACCATCATCCATATACCAAATTGCAAGAGCAAGAGGTGTCATAAGA
TAAGTAATAAGACCACTAGGAATTGTCTTTACATTGTTATTAATGAAAATATGATAAAAG
ATAGCAAAAGCAGGAATCTTTACTGTTTGGAAACAGAAAGTTACTACTTGATTACCCTTA
GCATTAGTACGCACTTGTTCCCGAGGAGGAGAAAGAATATAATCAATAAGAAGATTATAG
ATAAAGTAAGCATATTCCTTATTTCCCCACTCAAAAGCAATAGACGCTTCATTCTTTGAA
GCATCATACTTAACAGAGCAATCTCCAAGCATACTACCAAGAATAACACAAAAAACAGTA
AAAGGTAGATTGATAGGTAGTGCTGCCTTATAATCCTTAATAACCTTACTATTTGGACTT
ACCTTAGTTCCACGATTCTTAGCTACTTCTTGAGCAGCTTCGACTTCCTTTCGGCGTCGT
GCTAGTTCTTCATAATTAGAATTTGTAAGAGTATTATTATTGATTTCGTTCTGACGGTAG
TATTCTACCATCTTAAGAATATATGTATTAATGATTGTCATGATTTTATGCTGTAGTATT
ATATTATAGTGTGTATTATACTGAAATGTTAAATAACAGTATCCCCATTTAGTCACTCTA
GGGACAAGAGTGGAAATTTTTAGTTTATCCCTAGCG------------------------
------------------------------------------------------------
------------------------------------------------------------
------------------------------------------------------------
------------------------------------------------------------
------------------------------------------------------------
------------------------------------------------------------
------------------------------------------------------------
------------------------------------------------------------
------------------------------------------------------------
------------------------------------------------------------
------------------------------------------------------------
------------------------------------------------------------
------------------------------------------------------------
------------------------------------------------------------
------------------------------------------------------------
------------------------------------------------------------
------------------------------------------------------------
--------------------------------------------TAACTTTTATCTCTTG
AGCGCTAGCCTATCCATATAG
>AY560611.1_VNIV
NNNNNNNNNNNNNNNNN-------------------------------------------
------------------------------------------------------------
------------------------------------------------------------
------------------------------------------------------------
--------------------------------NNNNNNNNNNNNNNNNNNNNNNNNNNNN
NNNCAGCAGAACCCTTCCCAGCTAATACACCAGGAGGATAAGATGAGTCGACCATTATTA
ATCTATATTAA--------A--ATATAGTGTAATTTTTTAATATTACATCACTAGTTACC
CAGCAAATTAGACTATGTCATCAATTACT-------------------------------
-----------------------------------------------------------C
AAAGTACTT-TG------------AATCTTAGTATTGAAT--------------------
------------------------------------------------------------
------------------------------------------------------------
------------------------------------------------------------
------------------------------------------------------------
------------------------------------------------------------
------------------------------------------------------------
-------------TACATAGT-----------------------------------ATAG
AAAATTACTCATCATTG---------TC-------------------T------------
-----------------------------------------ATGT---------------
--------------TATTGTCATTCATATTTATTTCGTTATTGTATTATCAGAAATATTC
AATACTACA---------------TATGTGTAT-TTAATGCTAAAAACAATAAATGTACT
TTTTAGTAATTGTCAGGCGCTCTTGGAAGGATTATTGTTAGTATAACTCACCTTCTAGTC
GTTGAACCTTTTCAGTCGTATTAA-TACTCGACTGAACTTGGCTGCAAATTGTCTTAGTT
TCCTAAGAGTTTCTTGCAATTCACCTGATTTATTAGCCTCGACTAAACTCA-AAAA--TA
ATCGAGGTGGCAAACAGCGCCGACAATATGAACTCTCGTGCGCTATAACCCTGTTCAAAA
AATATTATTAGAAGCTTTTAAGACTTCTACTGCATATCACTATACAGTTTAGACTATGTC
ATCACTATCAACAAATACGGGGAGTAATTGAAGTAGTGCTAGGCGCTCGTGTCTGGATTA
TTGTTAGTATTACTCACCAGTTAGTCGTTGAACTTCTTCAAGCC--ATATATATACTGAC
TTAAATTTAGCTGCA-ATTGTCTTATTAAAAGATTTCTTTGCATTTCACCCAGTTTTAAT
TAATTCTATTCAGGAAGCTTATACATCATTGATGAATGCATGTGAGGACGAACTAGATTA
CGAAACTTAGTATAGGAACTTGAAGGAATTACAATAATTGGTTGATTGTTTCGATGCTTA
ATCAGTCGAACTCGACAATTAAGATCAAACTTCTCATTCAGTTCTACAACTGCTTGACTC
ACTGCTTCTGCAGTAAATCCTTGTGTATTAATTTGCATCCCTCGTCCATGACCTGATCGG
TAATCAGTTTGCCCACCATCATCCATATACCAAATTGCAAGAGCAAGAGGTGTCATAAGA
TAAGTAATAAGACCACTAGGAATTGTCTTTACATTGTTATTAATGAAAATATGATAAAAG
ATAGCAAAAGCAGGAATCTTTACTGTTTGGAAACAGAAAGTTACTACTTGATTACCCTTA
GCATTAGTACGCACTTGTTCCCGAGGAGGAGAAAGAATATAATCAATAAGAAGATTATAG
ATAAAGTAAGCATATTCCTTATTTCCCCACTCAAAAGCAATAGACGCTTCATTCTTTGAA
GCATCATACTTAACAGAGCAATCTCCAAGCATACTACCAAGAATAACACAAAAAACAGTA
AAAGGTAGATTGATAGGTAGTGCTGCCTTATAATCCTTAATAACCTTACTATTTGGACTT
ACCTTAGTTCCACGATTCTTAGCTACTTCTTGAGCAGCTTCGACTTCCTTTCGGCGTCGT
GCTAGTTCTTCATAATTAGAATTTGTAAGAGTATTATTATTGATTTCGTTCTGACGGTAG
TATTCTACCATCTTAAGAATATATGTATTAATGATTGTCATGATTTTATGCTGTAGTATT
ATATTATAGTGTGTATTATACTGAAATGTTAAATAACAGTATCCCCATTTAGTCACTCTA
GGGACAAGAGTGGAAATTTTTAGTTTATCCCTAGCG------------------------
------------------------------------------------------------
------------------------------------------------------------
------------------------------------------------------------
------------------------------------------------------------
------------------------------------------------------------
------------------------------------------------------------
------------------------------------------------------------
------------------------------------------------------------
------------------------------------------------------------
------------------------------------------------------------
------------------------------------------------------------
------------------------------------------------------------
------------------------------------------------------------
------------------------------------------------------------
------------------------------------------------------------
------------------------------------------------------------
------------------------------------------------------------
--------------------------------------------TAACTTTTATCTCTTG
AGCGCTAGCCTATCCATATAG
>FC2_VNIV
GACTCACGTCGTATTGACATTTTATTTATTATTTACCACTGTTTAAAGCAGTAACAGTAA
CTCACGCTACTGATTAGACTATATCATCATTTGTATATATACAAATGCTGGATGCTCTTA
TTAGGATTATTACTTGCA-CAGTTCACCTATTAGTCGTTGAACGTTCTATTATCGTTAAA
GTGTGCTGATAATAGCTCCGCTGCATATTGACTGA---TTCTTTCAGTTGTCTATGCAAT
TATTCCAGTTTTAGTTGGGCTCTAATACTT-TACCCAACTCACGTACCTTTTTAATCTGC
GAACAGCAGAACCCTTCCCAGCTAATACACCAGGAGGATAAGATGAGTCGACCATTATTA
ATCTATATTAA--------A--ATATAGTGTAATTTTTTAATATTACATCACTAGTTACC
CAGCAAATTAGACTATGTCATCAATTACT-------------------------------
-----------------------------------------------------------C
AAAGTACTT-TG------------AATCTTAGTATTGAAT--------------------
------------------------------------------------------------
------------------------------------------------------------
------------------------------------------------------------
------------------------------------------------------------
------------------------------------------------------------
------------------------------------------------------------
-------------TACATAGT-----------------------------------ATAG
AAAATTACTCATCATTG---------TC-------------------T------------
-----------------------------------------ATGT---------------
--------------TATTGTCATTCATATTTATTTCGTTATTGTATTATCAGAAATATTC
AATACTACA---------------TATGTGTAT-TTAATGCTAAAAACAATAAATGTACT
TTTTAGTAATTGTCAGGCGCTCTTGGAAGGATTATTGTTAGTATAACTCACCTTCTAGTC
GTTGAACCTTTTCAGTCGTATTAA-TACTCGACTGAACTTGGCTGCAAATTGTCTTAGTT
TCCTAAGAGTTTCTTGCAATTCACCTGATTTATTAGCCTCGACTAAACTCA-AAAA--TA
ATCGAGGTGGCAAACAGCGCCGACAATATGAACTCTCGTGCGCTATAACCCTGTTCAAAA
AATATTATTAGAAGCTTTTAAGACTTCTACTGCATATCACTATACAGTTTAGACTATGTC
ATCACTATCAACAAATACGGGGAGTAATTGAAGTAGTGCTAGGCGCTCGTGTCTGGATTA
TTGTTAGTATTACTCACCAGTTAGTCGTTGAACTTCTTCAAGCC--ATATATATACTGAC
TTAAATTTAGCTGCAAATTGTCTTATTAAAAGATTTCTTTGCATTTCACCCAGTTTTAAT
TAATTCTATTCAGGAAGCTTATACATCATTGATGAATGCATGTGAGGACGAACTAGATTA
CGAAACTTAGTATAGGAACTTGAAGGAATTACAATAATTGGTTGATTGTTTCGATGCTTA
ATCAGTCGAACTCGACAATTAAGATCAAACTTCTCATTCAGTTCTACAACTGCTTGACTC
ACTGCTTCTGCAGTAAATCCTTGTGTATTAATTTGCATCCCTCGTCCATGACCTGATCGG
TAATCAGTTTGCCCACCATCATCCATATACCAAATTGCAAGAGCAAGAGGTGTCATAAGA
TAAGTAATAAGACCACTAGGAATTGTCTTTACATTGTTATTAATGAAAATATGATAAAAG
ATAGCAAAAGCAGGAATCTTTACTGTTTGGAAACAGAAAGTTACTACTTGATTACCCTTA
GCATTAGTACGCACTTGTTCCCGAGGAGGAGAAAGAATATAATCAATAAGAAGATTATAG
ATAAAGTAAGCATATTCCTTATTTCCCCACTCAAAAGCAATAGACGCTTCATTCTTTGAA
GCATCATACTTAACAGAGCAATCTCCAAGCATACTACCAAGAATAACACAAAAAACAGTA
AAAGGTAGATTGATAGGTAGTGCTGCCTTATAATCCTTAATAACCTTACTATTTGGACTT
ACCTTAGTTCCACGATTCTTAGCTACTTCTTGAGCAGCTTCGACTTCCTTTCGGCGTCGT
GCTAGTTCTTCATAATTAGAATTTGTAAGAGTATTATTATTGATTTCGTTCTGACGGTAG
TATTCTACCATCTTAAGAATATATGTATTAATGATTGTCATGATTTTATGCTGTAGTATT
ATATTATAGTGTGTATTATACTGAAATGTTAAATAACAGTATCCCCATTTAGTCACTCTA
GGGACAAGAGTGGAAATTTTTAGTTTATCCCTAGCG------------------------
------------------------------------------------------------
------------------------------------------------------------
------------------------------------------------------------
------------------------------------------------------------
------------------------------------------------------------
------------------------------------------------------------
------------------------------------------------------------
------------------------------------------------------------
------------------------------------------------------------
------------------------------------------------------------
------------------------------------------------------------
------------------------------------------------------------
------------------------------------------------------------
------------------------------------------------------------
------------------------------------------------------------
------------------------------------------------------------
------------------------------------------------------------
--------------------------------------------TAACTTTTATCTCTTG
AGCGCTAGCCTATCCATATAG
>FC7_VNIV
GACTCACGTCGTATTGA-------------------------------------------
------------------------------------------------------------
------------------------------------------------------------
------------------------------------------------------------
--------------------------------ACCCAACTCACGTACCTTTTTAATCTGC
GAACAGCAGAACCCTTCCCAGCTAATACACCAGGAGGATAAGATGAGTCGAC--------
------------------------------------------------------------
------------------------------------------------------------
------------------------------------------------------------
------------------------------------------------------------
------------------------------------------------------------
------------------------------------------------------------
------------------------------------------------------------
------------------------------------------------------------
------------------------------------------------------------
------------------------------------------------------------
------------------------------------------------------------
------------------------------------------------------------
------------------------------------------------------------
------------------------------------------------------------
------------------------------------------------------------
------------------------------------------------------------
------------------------------------------------------------
------------------------------------------------------------
ATCGAGGTGGCAAACAGCGCCGACAATATGAACTCTCGTGCGCTATAACCCTGTTCAAAA
AATATTATTAGAAGCTTTTAAGACTTCTACTGCATATCACTATACAGTTTAGACTATGTC
ATCACTATCAACAATTACGGGGTGTAATTGAAGTAGTGCTAGGCGCTCGTGTCTGGATTA
TTGTTAGTATTACTCACCAGTTAGTCGTTGAACTTCTTCAAGTCATATATATATACTGAC
TTAAATTTAGCTGCAAATTGTCTTATTAAAAGATTTCTTTGCATTTCACCCAGTTT----
----TTTATTCAGGAAGCTTATACATCATTGATGAATGCATGTGAGGACGAACTAGATTA
CGAAACTTA--------------AGGAATTACAATAATTGGTTGATTGTTTCGATGCT--
------------------------------------------------------------
------------------------------------------------------------
------------------------------------------------------------
------------------------------------------------------------
----CAAAAGCAGGAATCT-----------------------------------------
----------------------------------------AATCAATAATAAGAT-----
------AAAGCATATTCCTTATTTCCCT-------------------------------A
GCATC----------------------------------------ACACAAAAAACAGTA
AAAGGTAGAT-------TAGTGCTGCCT--------------------------------
-------------GATTCT--------------ACAGCTTC-------------------
ACTAGTTCTTTAGAATTAGAATTTGTAAGAGTATTATTATTAATTTCGTTCT--------
--------------------------------------CATG------TGCTGTAGTGTT
ATAT---------TATTATACT---ATGTTAAATAACAGTATCCCCATTTAGTCACTCTA
GGGACAAG-------------AGTTTATCCCTAGCGTCAGATGTTAAAGAATTTATTAGA
TTCTTTGCTATATATTTCTATTATAGATTGGACTATATCATCATGATAGTTTTTATCATG
TAGTTCGTGTAGTCTCTGAGGATCCTACTGATATAATTAATTATATTTTGGTTTCCTGCT
GATTGCCCATTGTAATATCTGAAAGATTTTCACTTTAAAGAAATTAATCTTTATTAGTAC
TACTCAGCTTTAGGGGTTTCCAGCATATAGAACTATGCACTTGGCCTATTCACATAGACC
AGGGTCACGCTATATATTATATTATTTTATGATTA-------------------------
------------------------------------------------------------
------------------------------------------------------------
------------------------------------------------------------
------------------------------------------------------------
------------------------------TAGAGCCAGATACCTTGAGAAT--------
---GATTAATAGTATCAATGAAATGTTGTTCACGTGACATTAGTAGATTACGCTTATCAA
CATT-------TCATCAATATCTACAATTTCCATAATTTCAAGAGTAAAAGATTGCCATC
-------AATGATAGCACTATA--------------CTCGGCCTAGTTCTGTATTTAGGC
GATTATTATTAAAATATTCAAGAAGACG-------AGATCTCCACTATAACCAATGTAAC
ACTTACCATTAATGTTATTAGTAAACATATAAATACCT---------------AGGTTTG
CGATATTATTTAGACTTCCAATATGATTTGAAAGTTGATATACATTGTTGTTGTTATTCA
TATTTTTTTTCTTAAT-TTATTTTTAATTTTCTTTTCCTACTT-ATTTTAATCTT-----
--TAATTTTGATGAATTAATCTAATATAATA-------AATTCATAACTTTTATCTCTTG
AGCGCTAGCCTATCCATATAG
>CFP58_VNIV
GACTCACGTCGTATTGACATTTTATTTATTATTTACCACTGTTTAAAGCAGTAACAGTAA
CTCACGCTACTGATTAGACTATATCATCATTTGTATATATACAAATGCTGGATGCTCTTA
TTAGGATTATTACTTGCA-CAGTTCACCTATTAGTCGTTGAACGTTCTATTATCGTTAAA
GTGTGCTGATAATAGCTCCGCTGCATATTGACTGA---TTCTTTCAGTTGTCTATGCAAT
TATTCCAGTTTTAGTTGGGCTCTAATACTT-TACCCAACTCACGTACCTTTTTAATCTGC
GAACAGCAGAACCCTTCCCAGCTAATACACCAGGAGGATAAGATGAGTCGACCATTATTA
ATCTATATTAA--------A--ATATAGTGTAATTTTTTAATATTACATCACTAGTTACC
CAGCAAATTAGACTATGTCATCAATTACT-------------------------------
-----------------------------------------------------------C
AAAGTACTT-TG------------AATCTTAGTATTGAAT--------------------
------------------------------------------------------------
------------------------------------------------------------
------------------------------------------------------------
------------------------------------------------------------
------------------------------------------------------------
------------------------------------------------------------
-------------TACATAGT-----------------------------------ATAG
AAAATTACTCATCATTG---------TC-------------------T------------
-----------------------------------------ATGT---------------
--------------TATTGTCATTCATATTTATTTCGTTATTGTATTATCAGAAATATTC
AATACTACA---------------TATGTGTAT-TTAATGCTAAAAACAATAAATGTACT
TTTTAGTAATTGTCAGGCGCTCTTGGAAGGATTATTGTTAGTATAACTCACCTTCTAGTC
GTTGAACCTTTTCAGTCGTATTAA-TACTCGACTGAACTTGGCTGCAAATTGTCTTAGTT
TCCTAAGAGTTTCTTGCAATTCACCTGATTTATTAGCCTCGACTAAACTCA-AAAA--TA
ATCGAGGTGGCAAACAGCGCCGACAATATGAACTCTCGTGCGCTATAACCCTGTTCAAAA
AATATTATTAGAAGCTTTTAAGACTTCTACTGCATATCACTATACAGTTTAGACTATGTC
ATCACTATCAACAAATACGGGGAGTAATTGAAGTAGTGCTAGGCGCTCGTGTCTGGATTA
TTGTTAGTATTACTCACCAGTTAGTCGTTGAACTTCTTCAAGCC--ATATATATACTGAC
TTAAATTTAGCTGCA-ATTGTCTTATTAAAAGATTTCTTTGCATTTCACCCAGTTTTAAT
TAATTCTATTCAGGAAGCTTATACATCATTGATGAATGCATGTGAGGACGAACTAGATTA
CGAAACTTAGTATAGGAACTTGAAGGAATTACAATAATTGGTTGATTGTTTCGATGCTTA
ATCAGTCGAACTCGACAATTAAGATCAAACTTCTCATTCAGTTCTACAACTGCTTGACTC
ACTGCTTCTGCAGTAAATCCTTGTGTATTAATTTGCATCCCTCGTCCATGACCTGATCGG
TAATCAGTTTGCCCACCATCATCCATATACCAAATTGCAAGAGCAAGAGGTGTCATAAGA
TAAGTAATAAGACCACTAGGAATTGTCTTTACATTGTTATTAATGAAAATATGATAAAAG
ATAGCAAAAGCAGGAATCTTTACTGTTTGGAAACAGAAAGTTACTACTTGATTACCCTTA
GCATTAGTACGCACTTGTTCCCGAGGAGGAGAAAGAATATAATCAATAAGAAGATTATAG
ATAAAGTAAGCATATTCCTTATTTCCCCACTCAAAAGCAATAGACGCTTCATTCTTTGAA
GCATCATACTTAACAGAGCAATCTCCAAGCATACTACCAAGAATAACACAAAAAACAGTA
AAAGGTAGATTGATAGGTAGTGCTGCCTTATAATCCTTAATAACCTTACTATTTGGACTT
ACCTTAGTTCCACGATTCTTAGCTACTTCTTGAGCAGCTTCGACTTCCTTTCGGCGTCGT
GCTAGTTCTTCATAATTAGAATTTGTAAGAGTATTATTATTGATTTCGTTCTGACGGTAG
TATTCTACCATCTTAAGAATATATGTATTAATGATTGTCATGATTTTATGCTGTAGTATT
ATATTATAGTGTGTATTATACTGAAATGTTAAATAACAGTATCCCCATTTAGTCACTCTA
GGGACAAGAGTGGAAATTTTTAGTTTATCCCTAGCG------------------------
------------------------------------------------------------
------------------------------------------------------------
------------------------------------------------------------
------------------------------------------------------------
------------------------------------------------------------
------------------------------------------------------------
------------------------------------------------------------
------------------------------------------------------------
------------------------------------------------------------
------------------------------------------------------------
------------------------------------------------------------
------------------------------------------------------------
------------------------------------------------------------
------------------------------------------------------------
------------------------------------------------------------
------------------------------------------------------------
------------------------------------------------------------
--------------------------------------------TAACTTTTATCTCTTG
AGCGCTAGCCTATCCATATAG
>CFP59_VGI
GACTCACGTCGTATTGACAT----ATAGTTATGAATTATTTTTTAAAATAACTCCAGTAA
TTCACATTACTGTTCAGACTATTTCATCATCTT----TTTACAGATGCTGGATATTCTTG
TTAGAATTATTGCTAGCATTAGCTCATCTATTAGTCGTTGAACGTTCTATTATTATTATT
AAATGCTTATAATAGTTTCGCTGCAGATTAACTGA----TAATTCAGTCATTTCTGCAAT
TTATCCAGTTTTTATTGGGCTCTATATTT--TACCCAACTCACGTACCTTTTTAATCTGC
GAACAGCAGAACCCTTCCCAGCTAATGCACCGGGAGGATAAGATGAGTCGACCATTATTC
-TCTATATAAA-------TA--ATATAGTGTAAATTTTTAATATTACATCACTAGTTACC
TAGTAAATTAGACTATGTCATCGATTAC--------------------------------
------------------------------------------------------------
------------------------------------------------------------
------------------------------------------------------------
------------------------------------------------------------
------------------------------------------------------------
------------------------------------------------------------
------------------------------------------------------------
------------------------------------------------------------
------------------------------------------------------------
--------------ATA---------TC-------------------T------------
-----------------------------------------ACTTAATG-----------
--------------TATTGTTATTCATATTT---TAGTTATAGT------AGATATTTTA
TATACTA-------TAGTAAAGTTTAAATGTATTTTA-----------------------
-TTTAGTAATCGTCAGGCGCTCTTGGAAGGATTATTATTAGTATTATTCACCTTCTAGTC
GTTGAACCTTTTCAGTTGTATTAAATACTCAACTGAACTTGGCTGCAAATTGTCTTAGTT
TTCTAAGAGTTTCTTGCAATTCACCTGATTTAATAGCCTCGACTAAACTCATAAAG--TA
ATCGAGGTCGCAATCCACGCCGACAATATGAACTCTCGTGCGCGATAACGCTGTT-----
------------------------------------------------------------
------------------------------------------------------------
------------------------------------------------------------
------------------------------------------------------------
------------------------------------------------------------
------------------------------------------------------------
------------------------------------------------------------
------------------------------------------------------------
------------------------------------------------------------
------------------------------------------------------------
------------------------------------------------------------
------------------------------------------------------------
------------------------------------------------------------
------------------------------------------------------------
------------------------------------------------------------
------------------------------------------------------------
------------------------------------------------------------
------------------------------------------------------------
------------------------------------------------------------
--------------------------ATCCCTAGCGTCAGGTGTTAAAGAATTTATTAGA
TTCTTTGCTATATATTTCTATTATAGATTGGACTATATCATCATGATAGTTTTTATCATG
TAGTTCGTGTAGTCTCTGAGGATCCTACTTATATAATTAATTATATTTTGGTTTCCTGCT
GATTGCCCATTGTAATATCTGAAAGATTTTCACTTTAAATAAATTAACCTTTATTAGTAC
TATTCAGCTTTAGGGGTTTCCAGCATATAGAACTATGCACTTGGCCTATTCACATAGACC
AGGGTCACGCTATATATTATATTATTTT--------------------------------
------------------------------------------------------------
------------------------------------------------------------
------------------------------------------------------------
------------------------------------------------------------
------------------------------------------------------------
------------------------------------------------------------
------------------------------------------------------------
------------------------------------------------------------
------------------------------------------------------------
------------------------------------------------------------
------------------------------------------------------------
-----------------------------TTCTTTTTCTACTTGATTTTAATTTT-----
---------GATGAATTAATCTAATATAATA-------AACTCATAACTTTTATCTCTTG
AGCGCTAGCCTATCCATATAG
>FC3_VGIII
GACTCACGTCGTATTGA-------------------------------------------
------------------------------------------------------------
------------------------------------------------------------
------------------------------------------------------------
--------------------------------ACCCAACTCACGTACCTTTTTAATCTGC
GAACAGCAGAACCCTTCCCAGCTAATGCACCGGGAGGATAAGATGAGTCGAC--------
------------------------------------------------------------
------------------------------------------------------------
------------------------------------------------------------
------------------------------------------------------------
------------------------------------------------------------
------------------------------------------------------------
------------------------------------------------------------
------------------------------------------------------------
------------------------------------------------------------
------------------------------------------------------------
------------------------------------------------------------
------------------------------------------------------------
------------------------------------------------------------
------------------------------------------------------------
------------------------------------------------------------
------------------------------------------------------------
------------------------------------------------------------
------------------------------------------------------------
ATCGAGGTGGCAAACAGCGCCGACAATATGAACTCTCGTGCGCTATAACCCTGTT-----
------------------------------------------------------------
------------------------------------------------------------
------------------------------------------------------------
------------------------------------------------------------
------------------------------------------------------------
------------------------------------------------------------
------------------------------------------------------------
------------------------------------------------------------
------------------------------------------------------------
------------------------------------------------------------
------------------------------------------------------------
------------------------------------------------------------
------------------------------------------------------------
------------------------------------------------------------
------------------------------------------------------------
------------------------------------------------------------
------------------------------------------------------------
------------------------------------------------------------
------------------------------------------------------------
--------------------------ATCCCTAGCGTCAGGTGTTAAAGAATTTATTAGA
TTCTTTGCTATATATTTCTATTATAGATTGGACTATATCATCATGATAGTTTTTATCATG
TAGTTCGTGTAGTCTCTGAGGATCCTACTTATATAATTAATTATATTTTGGTTTCCTGCT
GATTGCCCATTGTAATATCTGAAAGATTTTCACTTTAAAGAAATTAACCTTTATTAGTAC
TACTCAGCTTTAGGGGTTTCCAGCATATAGAACTATGCACTTGGCCTATTCACATAGACC
AGGGTCACGCTATATATTATATTATTTTATGATTAAAAAAGGGAGTATTGTAAAAACTGT
TGTTATCGATAGTGTGTCGATTCTTAATCGCACGTCCAATTCGATGTCGTGAAATACCAG
TATCTGCCGCACACTCATCAATAGATTGATATTGACCAATAAGTGTGTTATCAGCGGAAT
ACATATATACTGGCTTCTTTGAAGTACTATTAGTACTCATTAGATTACGCGATTCTTCTG
AATGAACCGCTCCCGCACGATGTGAAGGCTTCCCCTTCTTGGACTCACTAATCTTCTTCC
GAGCTTCTAGAGACATCTTATGTCCGGCATTAGAGCCAGCTACCTTGAGAATATTATATT
CAGGATTAATAGTATCAATGAAATGTTGTTCACGTGACATTAGTAGATTACGCTTATCAA
CATTGTTTAGACCATCAATATCTACAATTTCCATAATTTCAAGAGTAAAAGATTGCCATC
CATACTTAATGATAGCACTATAAATAATACTATCACCTCGACCTAGTTCTGTATTTAGGC
GATTATTATTAAAATATTCGAGAAGACGGCGACATAGATCTCCACTAGAACCGATGTAAC
ACTTACCATTAGTGTTATTAGTAAATATATAAATACCTGCGTTATTCTTAAATAGGTTTG
CGATATTATTTAGACTTCCAATATGATTTGAAAGTTGATATACATTGTTGTTGTTATTCA
TATTTTTTT--------TTATTTTTAATTTTCTTTTCCTACTTAATTTTAATCTT-----
---------GATGAATTAATCTAATATAATA-------AATTCATAACTTTTATCTCTTG
AGCGCTAGCCTATCCATATAG
>CFP61_VGIII
GACTCACGTCGTATTGACATTT--TTTATTATTTACCACTATTTAAAGCAGTAACAGTAA
CTCACGCTACTGATTAGACTATATCATCATTTATAAATATACAAATGCTGGATGCTCTTA
TTAGAATTATTGCTAGCA-TAGCTCATCTATTAGTCGTTGAACGTTCTATTATCGTTAAA
GTATGCTGATAATAGCTCCGCTGCATATTGACTGATTCTTCTTTCAGTTGTCTATGCAAT
TATTCCAGTTTTTATTGGGCTCTAATACAAAAACCCAACTCACGTACCTTTTTAATCTGC
GAACAGCAGAACCCTTCCCAGCTAATGCACCGGGAGGATAAGATGAGTCGACCATTATTG
ATCTATATAAA-------TAATATATAGTGTAAATTTTTAATATCACATCACTAGTTACC
CAGTAAATTAGACTATGTCATCGATTAC--------------------------------
------------------------------------------------------------
------------------------------------------------------------
------------------------------------------------------------
------------------------------------------------------------
------------------------------------------------------------
------------------------------------------------------------
------------------------------------------------------------
------------------------------------------------------------
------------------------------------------------------------
--------------ATA---------TCATATCATATAACAAAATAGT------------
-----------------------------------------ATAAAATGTTTAGTCTATT
CAAATATATGAAATTATTGTTATTCATATTT---TAGTTATAGT------AGATATATTC
TATACTT-------TAATAAAGTTTAGATATAT-TTA-----------------------
-TTTAGTAATCGTCAGGCACTCTTGGAAGGATTATTATTAGTATTATTCACCTTCTAGTC
GTTGAACCTTTTCAGTTTTATTAAATACTTAACTGAACTTGGCTGCAAATTGTCTTAATT
TTATAAGAGTTTCTTGCAATTCACCTGATTTAATAGCCTCGACTAAACTCATAAAA--TA
ATCGAGGTCGCAATCCACGCCGACAATATGAACTCTCGTGCGCGATGACGCTGTT-----
------------------------------------------------------------
------------------------------------------------------------
------------------------------------------------------------
------------------------------------------------------------
------------------------------------------------------------
------------------------------------------------------------
------------------------------------------------------------
------------------------------------------------------------
------------------------------------------------------------
------------------------------------------------------------
------------------------------------------------------------
------------------------------------------------------------
------------------------------------------------------------
------------------------------------------------------------
------------------------------------------------------------
------------------------------------------------------------
------------------------------------------------------------
------------------------------------------------------------
------------------------------------------------------------
--------------------------ATCCCTAGCGTCAGGTGTTAAAGAATTTATTAGA
TTCTTTGCTATATATTTCTATTATAGATTGGACTATATCATCATGATAGTTTTTATCATG
TAGTTCGTGTAGTCTCTGAGGATCCTACTCATATAATTAATTATATTTTGGTTTCCTGCT
GATTGCCCATTGTAATATCTGAAAGATTTTCACTTTAAAGAAATTAACCTTTATTAGTAC
TACTCAGCTTTAGGGGTTTCCAGCATATAGAACTATGCACTTGGCCTATTCACATAGACC
AGGGTCACGCTATATATTATATTATTTTATGATTAAAAAAGGGAGTATTGTAAAAACTGT
TGTTATTGATAGTGTGTCGATTCTTAATAGCACGT-------GATGTCGGGAAATACCAG
TATCTGCCGCACACTCATCAATAGATTGATATTGACCAATAAGTGTGTTATCAGCGGAAT
ACATATATACTGGCTTCTTTGAAGTACTATTAGTACTCATTAGATTACGCGATTCTTCTG
TATGAACCGCTCCTGCACGATGTGAAGGCTTTCCCTTCTTGGACTCACTAATCTTCTTCC
GAGCTTCTAGAGACATCTTATGTCCGGCATTAGAGCCAGCTACCTTGAGAATATTATATT
CAGGATTAATAGTATCAATGAAATGTTGTTCACGTGACATTAGTAGATTACGCTTATCAA
CATTGTTTAGACCATCAATATCTACAATTTCCATAATTTCAAGAGTAAAAGATTGCCATC
CATACTTAATGATAGCACTATAAATAATACTATCACCTCGACCTAGTTCTGTATTTAGGC
GATTATTATTAAAATATTCGAGAAGACGGCGACATAGATCTCCACTAGAACCGATGTAAC
ACTTACCATTAGTGTTACAAGTAAACATATAAATACCTGCCTTATTCTTAAATAGGTTTG
CGATATTATTTAGACTTCCAATATGATTTGAAAGTAGATATACATTGTTGTTGTTATTCA
TATTTTTTTCTTTATTTTTAATTTTAATTTTCTTTTCCTACCTGATTTTAATCTTTAATT
TT-------GATGAATTAATCTAATATAATATA-TTTTAATTCATAACTTTTATCTCTTG
AGCGCTAGCCTATCCATATAG
>FC9_VGIV
GACTCACGTCGTATTGA-------------------------------------------
------------------------------------------------------------
------------------------------------------------------------
------------------------------------------------------------
--------------------------------ACCCAACTCACGTACCTTTTTAATCTGC
GAACAGCAGAACCCTTCCCAGCTAATGCACCGGGAGGATAAGATGAGTCGAC--------
------------------------------------------------------------
------------------------------------------------------------
------------------------------------------------------------
------------------------------------------------------------
------------------------------------------------------------
------------------------------------------------------------
------------------------------------------------------------
------------------------------------------------------------
------------------------------------------------------------
------------------------------------------------------------
------------------------------------------------------------
------------------------------------------------------------
------------------------------------------------------------
------------------------------------------------------------
------------------------------------------------------------
------------------------------------------------------------
------------------------------------------------------------
------------------------------------------------------------
ATCGAGGTGGCAAACAGCGCCGACAATATGAACTCTCGTGCGCTATAACCCTGTT-----
------------------------------------------------------------
------------------------------------------------------------
------------------------------------------------------------
------------------------------------------------------------
------------------------------------------------------------
------------------------------------------------------------
------------------------------------------------------------
------------------------------------------------------------
------------------------------------------------------------
------------------------------------------------------------
------------------------------------------------------------
------------------------------------------------------------
------------------------------------------------------------
------------------------------------------------------------
------------------------------------------------------------
------------------------------------------------------------
------------------------------------------------------------
------------------------------------------------------------
------------------------------------------------------------
--------------------------ATCCCTAGCGTCAGGTGTTAAAGAATTTATTAGA
TTCTTTGCTATATATTTCTATTATAGATTGGACTATATCATCATGATAGTTTTTATCATG
TAGTTCGTGTAGTCTCTGAGGATCCTACTTATATAATTAATTATATTTTGGTTTCCTGCT
GATTGCCCATTGTAATATCTGAAAGATTTTCACTTTAAAGAAATTAACCTTTATTAGTAC
TACTCAGCTTTAGGGGTTTCCAGCATATAGAACTATGCACTTGGCCTATTCACATAGACC
AGGGTCACGCTATATATTATATTATTTTATGATTAAAAAAGGGAGTATTGTAAAAACTGT
TGTTATCGATAGTGTGTCGATTCTTAATCGCACGTCCAATTCGATGTCGTGAAATACCAG
TATCTGCCGCACACTCATCAATAGATTGATATTGACCAATAAGTGTGTTATCAGCGGAAT
ACATATATACTGGCTTCTTTGAAGTACTATTAGTACTCATTAGATTACGCGATTCTTCTG
AATGAACCGCTCCCGCACGATGTGAAGGCTTCCCCTTCTTGGACTCACTAATCTTCTTCC
GAGCTTCTAGAGACATCTTATGTCCGGCATTAGAGCCAGCTACCTTGAGAATATTATATT
CAGGATTAATAGTATCAATGAAATGTTGTTCACGTGACATTAGTAGATTACGCTTATCAA
CATTGTTTAGACCATCAATATCTACAATTTCCATAATTTCAAGAGTAAAAGATTGCCATC
CATACTTAATGATAGCACTATAAATAATACTATCACCTCGACCTAGTTCTGTATTTAGGC
GATTATTATTAAAATATTCGAGAAGACGGCGACATAGATCTCCACTAGAACCGATGTAAC
ACTTACCATTAGTGTTATTAGTAAATATATAAATACCTGCCTTATTCTTAAATAGGTTTG
CGATATTATTTAGACTTCCAATATGATTTGAAAGTTGATATACATTGTTGTTGTTATTCA
TATTTTTTT--------TTATTTTTAATTTTCTTTTCCTACTTAATTTTAATCTT-----
---------GATGAATTAATCTAATATAATA-------AATTCATAACTTTTATCTCTTG
AGCGCTAGCCTATCCATATAG
>CFP62_VGIV
GACTCACGTCGTATTGA-------------------------------------------
------------------------------------------------------------
------------------------------------------------------------
------------------------------------------------------------
--------------------------------ACCCAACTCACGTACCTTTTTAATCTGC
GAACAGCAGAACCCTTCCCAGCTAATGCACCGGGAGGATAAGATGAGTCGAC--------
------------------------------------------------------------
------------------------------------------------------------
------------------------------------------------------------
------------------------------------------------------------
------------------------------------------------------------
------------------------------------------------------------
------------------------------------------------------------
------------------------------------------------------------
------------------------------------------------------------
------------------------------------------------------------
------------------------------------------------------------
------------------------------------------------------------
------------------------------------------------------------
------------------------------------------------------------
------------------------------------------------------------
------------------------------------------------------------
------------------------------------------------------------
------------------------------------------------------------
ATCGAGGTGGCAAACAGCGCCGACAATATGAACTCTCGTGCGCTATAACCCTGTT-----
------------------------------------------------------------
------------------------------------------------------------
------------------------------------------------------------
------------------------------------------------------------
------------------------------------------------------------
------------------------------------------------------------
------------------------------------------------------------
------------------------------------------------------------
------------------------------------------------------------
------------------------------------------------------------
------------------------------------------------------------
------------------------------------------------------------
------------------------------------------------------------
------------------------------------------------------------
------------------------------------------------------------
------------------------------------------------------------
------------------------------------------------------------
------------------------------------------------------------
------------------------------------------------------------
--------------------------ATCCCTAGCGTCAGGTGTTAAAGAATTTATTAGA
TTCTTTGCTATATATTTCTATTATAGATTGGACTATATCATCATGATAGTTTTTATCATG
TAGTTCGTGTAGTCTCTGAGGATCCTACTTATATAATTAATTATATTTTGGTTTCCTGCT
GATTGCCCATTGTAATATCTGAAAGATTTTCACTTTAAAGAAATTAACCTTTATTAGTAC
TACTCAGCTTTAGGGGTTTCCAGCATATAGAACTATGCACTTGGCCTATTCACATAGACC
AGGGTCACGCTATATATTATATTATTTTATGATTAAAAAAGGGAGTATTGTAAAAACTGT
TGTTATCGATAGTGTGTCGATTCTTAATCGCACGTCCAATTCGATGTCGTGAAATACCAG
TATCTGCCGCACACTCATCAATAGATTGATATTGACCAATAAGTGTGTTATCAGCGGAAT
ACATATATACTGGCTTCTTTGAAGTACTATTAGTACTCATTAGATTACGCGATTCTTCTG
AATGAACCGCTCCCGCACGATGTGAAGGCTTCCCCTTCTTGGACTCACTAATCTTCTTCC
GAGCTTCTAGAGACATCTTATGTCCGGCATTAGAGCCAGCTACCTTGAGAATATTATATT
CAGGATTAATAGTATCAATGAAATGTTGTTCACGTGACATTAGTAGATTACGCTTATCAA
CATTGTTTAGACCATCAATATCTACAATTTCCATAATTTCAAGAGTAAAAGATTGCCATC
CATACTTAATGATAGCACTATAAATAATACTATCACCTCGACCTAGTTCTGTATTTAGGC
GATTATTATTAAAATATTCGAGAAGACGGCGACATAGATCTCCACTAGAACCGATGTAAC
ACTTACCATTAGTGTTATTAGTAAATATATAAATACCTGCCTTATTCTTAAATAGGTTTG
CGATATTATTTAGACTTCCAATATGATTTGAAAGTTGATATACATTGTTGTTGTTATTCA
TATTTTTTT--------TTATTTTTAATTTTCTTTTCCTACTTAATTTTAATCTT-----
---------GATGAATTAATCTAATATAATA-------AATTCATAACTTTTATCTCTTG
AGCGCTAGCCTATCCATATAG
